# Supplementary material for: Occupational Mortality Matrix: A Tool for Epidemiological Assessment of Work-Related Risk Based on Current Data Sources
Source: Int J Environ Res Public Health. 2022 May 6;19(9):5652. doi: 10.3390/ijerph19095652 (PMC9104125; doi:10.3390/ijerph19095652)
Supplement: Supplementary file 1 [file ijerph-19-05652-s001.zip]

Archive with 1 entries (1 files):
- ijerph-1654922-supplementary.pdf
